# Supplementary material for: Zhuque Base for Martian Habitation: Conceptual Design and Performance Analysis of Cave Dwellings and In Situ Construction
Source: Research (Wash D C). 2025 Sep 11;8:0849. doi: 10.34133/research.0849 (PMC12423506; doi:10.34133/research.0849)
Supplement: Supplementary 1 — Tables S1 to S7 Movie S1 Data S1 to S9 [file research.0849.f1.zip]

Archive with 2 entries (2 files):
- Supplyment Material.docx
- video.mp4
